# Supplementary material for: Dynamic time warping analysis of accelerometry data: a tool for interpreting fine-scale movement patterns during fish angling events
Source: Conserv Physiol. 2026 Jun 3;14(1):coag034. doi: 10.1093/conphys/coag034 (PMC13231511; doi:10.1093/conphys/coag034)
Supplement: Web_Material_coag034 [file web_material_coag034.zip]

Archive with 1 entries (1 files):
- ConsPhysToolbox_VanWert_supp_revisions.docx
